# Supplementary material for: Mindful Eating Questionnaire: Validation and Reliability in Romanian Adults
Source: Int J Environ Res Public Health. 2022 Aug 24;19(17):10517. doi: 10.3390/ijerph191710517 (PMC9518582; doi:10.3390/ijerph191710517)
Supplement: Supplementary file 1 [file ijerph-19-10517-s001.zip]

Archive with 1 entries (1 files):
- ijerph-1853870-supplementarypdf.pdf
